# Supplementary material for: Racial Disparities in Breast Cancer Treatments and Adverse Events in the SEER-Medicare Data
Source: Cancers (Basel). 2023 Aug 30;15(17):4333. doi: 10.3390/cancers15174333 (PMC10486612; doi:10.3390/cancers15174333)
Supplement: Supplementary file 1 [file cancers-15-04333-s001.zip]

Archive with 1 entries (1 files):
- cancers-2551300-supplementary.pdf
